# Supplementary material for: Construction and application for QTL analysis of a Restriction Site Associated DNA (RAD) linkage map in barley
Source: BMC Genomics. 2011 Jan 4;12:4. doi: 10.1186/1471-2164-12-4 (PMC3023751; doi:10.1186/1471-2164-12-4)
Supplement: Additional file 1 — Table S1: Oregon Wolf Barley DH Sequencing Summary. The aggregate sequence reads obtained for both parents and each member of the OWB mapping population are provided. Sequencing coverage for each sample is also calculated based on the formula (Number of SbfI genome sequences from Barley genome/raw sequences obtained). Clustering of RAD data from multiple individuals indicates there are approximately 10,000 SbfI sequences in the typical Hordeum genome. [file 1471-2164-12-4-S1.XLS]

## Sheet: Sheet1
Sample Identifier	Number of Raw Illumina Sequences Obtained	Calculated Sequencing Depth (Coverage)
OWB_Dominant	729442	72.9442
OWB_Recessive	1281141	128.114
TOTAL PARENTAL READS	2010583
MEDIAN OWB PARENTAL SEQUENCING COVERAGE		100.529
OWB1	188028	18.8028
OWB2	325391	32.5391
OWB3	377146	37.7146
OWB4	284914	28.4914
OWB5	269858	26.9858
OWB6	675854	67.5854
OWB7	178740	17.874
OWB8	169859	16.9859
OWB9	299537	29.9537
OWB10	248403	24.8403
OWB11	289394	28.9394
OWB12	579351	57.9351
OWB13	154679	15.4679
OWB14	194613	19.4613
OWB15	159666	15.9666
OWB16	188178	18.8178
OWB17	287882	28.7882
OWB18	322058	32.2058
OWB19	148334	14.8334
OWB20	226236	22.6236
OWB21	149823	14.9823
OWB22	134902	13.4902
OWB23	504699	50.4699
OWB24	269763	26.9763
OWB25	462203	46.2203
OWB26	232652	23.2652
OWB27	341800	34.18
OWB28	141641	14.1641
OWB29	381003	38.1003
OWB30	303180	30.318
OWB31	144522	14.4522
OWB32	349418	34.9418
OWB33	207554	20.7554
OWB34	414989	41.4989
OWB35	555394	55.5394
OWB36	448485	44.8485
OWB37	203259	20.3259
OWB38	180330	18.033
OWB39	326684	32.6684
OWB40	103860	10.386
OWB41	281608	28.1608
OWB42	224457	22.4457
OWB43	120199	12.0199
OWB44	83949	8.3949
OWB45	207920	20.792
OWB46	197263	19.7263
OWB47	265556	26.5556
OWB48	360949	36.0949
OWB49	293596	29.3596
OWB50	490378	49.0378
OWB51	407041	40.7041
OWB52	225457	22.5457
OWB53	298289	29.8289
OWB54	209749	20.9749
OWB55	306581	30.6581
OWB56**	10689	1.0689
OWB57	327484	32.7484
OWB58	176193	17.6193
OWB59	595367	59.5367
OWB60	315888	31.5888
OWB61	598612	59.8612
OWB62	293032	29.3032
OWB63	421970	42.197
OWB64	486563	48.6563
OWB65	353503	35.3503
OWB66	260086	26.0086
OWB67	383397	38.3397
OWB68	176670	17.667
OWB69	351874	35.1874
OWB70	309372	30.9372
OWB71	393192	39.3192
OWB72	351284	35.1284
OWB73	224118	22.4118
OWB74	365107	36.5107
OWB75	427576	42.7576
OWB76	281200	28.12
OWB77	299680	29.968
OWB78	388955	38.8955
OWB79	204258	20.4258
OWB80	263528	26.3528
OWB81	225695	22.5695
OWB82	364740	36.474
OWB83	199755	19.9755
OWB84	141234	14.1234
OWB85	347751	34.7751
OWB86	375227	37.5227
OWB87	358804	35.8804
OWB88	263363	26.3363
OWB89	274307	27.4307
OWB90	304826	30.4826
OWB91	275316	27.5316
OWB92	220797	22.0797
OWB93	306766	30.6766
OWB94	389139	38.9139
TOTAL DH READS	27704592
MEDIAN OWB SEQUENCING COVERAGE		28.8638
** Sample OWB56 was removed from analysis due to consistently low sequence performance (n = 3)
