# Supplementary material for: Construction and application for QTL analysis of a Restriction Site Associated DNA (RAD) linkage map in barley
Source: BMC Genomics. 2011 Jan 4;12:4. doi: 10.1186/1471-2164-12-4 (PMC3023751; doi:10.1186/1471-2164-12-4)
Supplement: Additional file 2 — Table S2: Oregon Wolf Barley DH RAD Marker Sequences. The sequence data for each RAD marker positioned on the genetic map is provided in this spreadsheet. [file 1471-2164-12-4-S2.XLS]

## Sheet: Sheet1
OWB Locus Name	SbfI RAD Sequence
FGX_OWB00001	CCTGCAGGAAAAACAACTACTCAAGCGTTGT
FGX_OWB00002	CCTGCAGGAAAACATCTAGAAGCTACTCCCT
FGX_OWB00003	CCTGCAGGAAAAGAGGTACATTAATTTGAAA
FGX_OWB00004	CCTGCAGGAAACTGGAAACGGTCATCCTCGC
FGX_OWB00005	CCTGCAGGAAAGCATGCGTCCAGGTCGACCC
FGX_OWB00006	CCTGCAGGAACATCTGTCTGGGATCCCACTG
FGX_OWB00007	CCTGCAGGAACCAAACGTAATTCCATGAAGC
FGX_OWB00008	CCTGCAGGAACCACGTGATGAACGCCAGCGC
FGX_OWB00009	CCTGCAGGAACCAGCCGCCTGCCTGGCCCGC
FGX_OWB00010	CCTGCAGGAACCCAGCCCGGGACGCTATCGT
FGX_OWB00011	CCTGCAGGAACTCGCTAAGATCCGATATAAT
FGX_OWB00012	CCTGCAGGAACTCTCCGCTCTCTTCCTCCAC
FGX_OWB00013	CCTGCAGGAAGAGCAGAGGCTTGCCAATGAC
FGX_OWB00014	CCTGCAGGAAGCAGCCTGCTACTCCGTGGAT
FGX_OWB00015	CCTGCAGGAAGCTCCAGGTCCTGGTCGCCGC
FGX_OWB00016	CCTGCAGGAAGCTTAATTTTAATCCCGCGTC
FGX_OWB00017	CCTGCAGGAAGGTATGGCATCGTGCCAACTA
FGX_OWB00018	CCTGCAGGAAGTCGTTCTTAATTAGCAAAGG
FGX_OWB00019	CCTGCAGGAAGTTAATTGAGTCGGCCAGACT
FGX_OWB00020	CCTGCAGGAATAATGCTACACTTACGGAAAA
FGX_OWB00021	CCTGCAGGAATAATTTTCCCAACAAGTTGAT
FGX_OWB00022	CCTGCAGGAATATAAAACGGCAGCATAGCTT
FGX_OWB00023	CCTGCAGGAATGGACAGAAATAGTCAGTATT
FGX_OWB00024	CCTGCAGGAATGTAGGGCATATTTTTATTCC
FGX_OWB00025	CCTGCAGGAATTTCACCGAGACCGATAGTGG
FGX_OWB00026	CCTGCAGGACAACCCCGAGGGTGTCATCCAG
FGX_OWB00027	CCTGCAGGACACAAGCCAATAGCTGAGTAAT
FGX_OWB00028	CCTGCAGGACACGAAAATCCTCCTCTTGTGT
FGX_OWB00029	CCTGCAGGACAGACTTTCTAGGTAGTAGTAC
FGX_OWB00030	CCTGCAGGACATCTTTTTATATTCGGAATTA
FGX_OWB00031	CCTGCAGGACATGGAGGTGGTTCGCTAGAAG
FGX_OWB00032	CCTGCAGGACCATTTAGAAAATGCAACTGAC
FGX_OWB00033	CCTGCAGGACCGATGCGGGCTGGACGTCGAG
FGX_OWB00034	CCTGCAGGACCTGGTCCTGGAACGGATCGTG
FGX_OWB00035	CCTGCAGGACGAGTTTTCAAGCAGTTTTTCA
FGX_OWB00036	CCTGCAGGACGCCATCCAGGTTGATGTAGTA
FGX_OWB00037	CCTGCAGGACGGCCGCCTGGAACAGGTCCCT
FGX_OWB00038	CCTGCAGGACGGTGGCGGAATGTGCGGCGAA
FGX_OWB00039	CCTGCAGGACGTCCTCAACGGCATCCATGGC
FGX_OWB00040	CCTGCAGGACTCCTCGGATATCATGTTGCAC
FGX_OWB00041	CCTGCAGGACTGTATTGTTCAGGATCTAAGG
FGX_OWB00042	CCTGCAGGACTTGTCTCATGGCTGAAGGAAG
FGX_OWB00043	CCTGCAGGAGAAGAACATGGCAGCCGAAAGC
FGX_OWB00044	CCTGCAGGAGACGGACGCAACCAGCGTGGTG
FGX_OWB00045	CCTGCAGGAGATGATCTTTCAGAGTCCATAT
FGX_OWB00046	CCTGCAGGAGATTGAGCTTCTCCTATGGAGG
FGX_OWB00047	CCTGCAGGAGCAAGAACAAGGTGGCAATCAA
FGX_OWB00048	CCTGCAGGAGCAAGACGGGGTGAATCGACGC
FGX_OWB00049	CCTGCAGGAGCACGTGGACTGGGTTCTCCAT
FGX_OWB00050	CCTGCAGGAGCACTGACTTTTCATTTGAAAG
FGX_OWB00051	CCTGCAGGAGCAGCAGCACAAGCTGGCGGCA
FGX_OWB00052	CCTGCAGGAGCAGTACCATGGTCCTGAGGTT
FGX_OWB00053	CCTGCAGGAGCATCGTCAGGCTGTCGCAGAT
FGX_OWB00054	CCTGCAGGAGCCGCGCCGCACAATCGTTCCA
FGX_OWB00055	CCTGCAGGAGCCTCCTGGCCACCATGGGCGT
FGX_OWB00056	CCTGCAGGAGCGCCACCATCTCCTCCTCGGC
FGX_OWB00057	CCTGCAGGAGCGCCTCCAGCCTCTGGCGCCG
FGX_OWB00058	CCTGCAGGAGCTCGAAAAGCAGCTCGTGCAT
FGX_OWB00059	CCTGCAGGAGCTCGCCGGGCTAAGCGTCGCT
FGX_OWB00060	CCTGCAGGAGCTGCTCACGCGGTTCCGCGAG
FGX_OWB00061	CCTGCAGGAGCTGGATCTCCCGGGCACGGCA
FGX_OWB00062	CCTGCAGGAGGAAGCTGCATCTACTCCACCT
FGX_OWB00063	CCTGCAGGAGGAGCCCGAGCCACCCCACCAC
FGX_OWB00064	CCTGCAGGAGGAGGAGCCATTTGAACGCAAG
FGX_OWB00065	CCTGCAGGAGGCCGCCGAGGCGTACCTGGTG
FGX_OWB00066	CCTGCAGGAGGCCGTCCGGGACCTGAGCGGC
FGX_OWB00067	CCTGCAGGAGGCTGTCTCGAGGACTCGAACC
FGX_OWB00068	CCTGCAGGAGGGACACACGCACACACACACA
FGX_OWB00069	CCTGCAGGAGGTCGCCTCTGTCACCGCCCAG
FGX_OWB00070	CCTGCAGGAGTAACAAGTTATATGAACCTTC
FGX_OWB00071	CCTGCAGGAGTAGAGAACTCGCCAAGATCAA
FGX_OWB00072	CCTGCAGGAGTAGGGCATTTTTAGGAGAGGC
FGX_OWB00073	CCTGCAGGAGTCTGAAGACACGAGACCGCTC
FGX_OWB00074	CCTGCAGGAGTGCGGGCTAAGTGCTTGTGAT
FGX_OWB00075	CCTGCAGGATAAACTACATCAAAAGATAAAC
FGX_OWB00076	CCTGCAGGATAGACACATTCCAATGCATGCC
FGX_OWB00077	CCTGCAGGATAGCGGGCACCGAGGTCCCCAT
FGX_OWB00078	CCTGCAGGATCCCCGTCAGCTCTCCCGTCGT
FGX_OWB00079	CCTGCAGGATCCTCATCACCGAATGCATACT
FGX_OWB00080	CCTGCAGGATCGCCACCTGCAACAAACAGGA
FGX_OWB00081	CCTGCAGGATCGTCTAATCCAGATTTTGCGA
FGX_OWB00082	CCTGCAGGATGAACTGCAGCTCCTCGCGGCG
FGX_OWB00083	CCTGCAGGATGGACGCACGCACGCACGCATC
FGX_OWB00084	CCTGCAGGATGGAGTCAGACATAGATAAACA
FGX_OWB00085	CCTGCAGGATGGATGGCAAATGTACATTTGT
FGX_OWB00086	CCTGCAGGATTATACGTACTACGAGGGGACC
FGX_OWB00087	CCTGCAGGCAAAGGGCCACCATGCATGCCAT
FGX_OWB00088	CCTGCAGGCAACGACGGGAAAAGGACCGCTC
FGX_OWB00089	CCTGCAGGCAACTATTATTTCTACGCATAAA
FGX_OWB00090	CCTGCAGGCAATCGCCCATCTTATCAAGAGC
FGX_OWB00091	CCTGCAGGCAATGTTAGGCTGGTCCTTGCTA
FGX_OWB00092	CCTGCAGGCACAGTGGTTGTTGGTGGTGGTC
FGX_OWB00093	CCTGCAGGCACCGGAGGCATCGCCACCACGC
FGX_OWB00094	CCTGCAGGCACCGGTTTACGGAAAACAATTG
FGX_OWB00095	CCTGCAGGCACGAAATTATTAAACGATGGCG
FGX_OWB00096	CCTGCAGGCACGCAAAGCACACCCGCCGCAA
FGX_OWB00097	CCTGCAGGCACGTGAGCTGGGCCATCCCATC
FGX_OWB00098	CCTGCAGGCACTGGTTCCCCTAACCGGCGCA
FGX_OWB00099	CCTGCAGGCACTTCAGTCGCTGGCTCACTGT
FGX_OWB00100	CCTGCAGGCAGAAGGCGCAGATGCCGCTGCC
FGX_OWB00101	CCTGCAGGCAGAAGTCGAGAACCCACCACTG
FGX_OWB00102	CCTGCAGGCAGAGGCTGCACGAATTAACCCC
FGX_OWB00103	CCTGCAGGCAGATATGAAATGTATGCCAAAA
FGX_OWB00104	CCTGCAGGCAGCAACGAACGGGCATCGGGTC
FGX_OWB00105	CCTGCAGGCAGCACAAGCATATTTTGCTCAT
FGX_OWB00106	CCTGCAGGCAGCCATGGACGGTCACAACAGC
FGX_OWB00107	CCTGCAGGCAGGTCTCCTCCTCGTCGCCTCT
FGX_OWB00108	CCTGCAGGCAGGTGGATCTGACGACGAGCGC
FGX_OWB00109	CCTGCAGGCATTTATGATGATGTGGAGGTTT
FGX_OWB00110	CCTGCAGGCCAAGAACTTGGAGACTGCCTCC
FGX_OWB00111	CCTGCAGGCCACACAAGGTAAATTAAATATA
FGX_OWB00112	CCTGCAGGCCAGAAAGGAGGGGGTTGGGCGG
FGX_OWB00113	CCTGCAGGCCAGGTACGTTTAGCACAGACCG
FGX_OWB00114	CCTGCAGGCCAGTCATAAATTTTGCCATCAC
FGX_OWB00115	CCTGCAGGCCATTCCACGGTGCTTCTCTGGA
FGX_OWB00116	CCTGCAGGCCCTAGGCCTCCCCCTCCGACCC
FGX_OWB00117	CCTGCAGGCCCTCGGCAACATCGCCTTCGCC
FGX_OWB00118	CCTGCAGGCCGACGGCCAGCAGCCACAGCAG
FGX_OWB00119	CCTGCAGGCCGCAGCCAGCTACGGTTTTGTT
FGX_OWB00120	CCTGCAGGCCGCAGCCCAGCTTGCGCACCAC
FGX_OWB00121	CCTGCAGGCCGCCACGCACCGTGCAGAGCGC
FGX_OWB00122	CCTGCAGGCCGCCGGCGCGGCACAGCCAGAC
FGX_OWB00123	CCTGCAGGCCGCGCCACTTTGCCGGCGGCGA
FGX_OWB00124	CCTGCAGGCCGCTCATCCTCATCGACGTGCG
FGX_OWB00125	CCTGCAGGCCGGCCGCCTCGGGCCGTGGCAG
FGX_OWB00126	CCTGCAGGCCGGGGGTGTCGTCTACGTGCAG
FGX_OWB00127	CCTGCAGGCCTGAACTCCGGACATATAGCCG
FGX_OWB00128	CCTGCAGGCCTGATCCGTCCGCTGCAGCCTA
FGX_OWB00129	CCTGCAGGCCTGTACAGACTTCGCTCCCTCC
FGX_OWB00130	CCTGCAGGCGAACAGGAGCAGATCTCCGTGG
FGX_OWB00131	CCTGCAGGCGACCGAAGAGGGGCCGTCGGCC
FGX_OWB00132	CCTGCAGGCGACTGGCTCGACGACAGCACTA
FGX_OWB00133	CCTGCAGGCGAGCTTGAATGCCTCCCGACGT
FGX_OWB00134	CCTGCAGGCGATGGGGCGGTGTGCAGTGTGG
FGX_OWB00135	CCTGCAGGCGCATCCGTTCTTGGAGATACCG
FGX_OWB00136	CCTGCAGGCGCATTAGCTGGGCCGGCCCATC
FGX_OWB00137	CCTGCAGGCGCCAGTTTACAGAAACAATAGT
FGX_OWB00138	CCTGCAGGCGCCGCACTTAACCGGCTTCTCG
FGX_OWB00139	CCTGCAGGCGCCGGATCGTTAACCGGTGCCT
FGX_OWB00140	CCTGCAGGCGCCGTTCGGCTAACCGGTGCTG
FGX_OWB00141	CCTGCAGGCGCGGAACGCGTTCGTGGAGGCG
FGX_OWB00142	CCTGCAGGCGCTCAAGCACGAGCACGCGCTC
FGX_OWB00143	CCTGCAGGCGCTCGATCGGTCTCGCTCTCCA
FGX_OWB00144	CCTGCAGGCGCTGGTTAGAACCTCGACGCCT
FGX_OWB00145	CCTGCAGGCGCTGGTTGGTCTAACTGGCGCT
FGX_OWB00146	CCTGCAGGCGCTGTTTTTCCTAATATGCGCT
FGX_OWB00147	CCTGCAGGCGGAGCTGGACAAGCTCCAGGCG
FGX_OWB00148	CCTGCAGGCGGCCGCGGCACAGCAAGTCCAG
FGX_OWB00149	CCTGCAGGCGGCGCCACGGGGCGCGCGCGCC
FGX_OWB00150	CCTGCAGGCGTCCGTTTGCAAACGAGCGCAT
FGX_OWB00151	CCTGCAGGCGTCCTCCCGCTCGCGGCCCGCT
FGX_OWB00152	CCTGCAGGCGTCGCTGTCGTGCTCCTCCTGC
FGX_OWB00153	CCTGCAGGCGTCGGTCTCTTTAATTTTCTGC
FGX_OWB00154	CCTGCAGGCGTGGTTTGGCGTGTAGCACAAG
FGX_OWB00155	CCTGCAGGCTCATTCGATCCTTGGATCCACC
FGX_OWB00156	CCTGCAGGCTCATTGCCTCATCGGTAGATTT
FGX_OWB00157	CCTGCAGGCTCCATCCCAGGCTCAGGCTGCA
FGX_OWB00158	CCTGCAGGCTCCCGCAGCCGCCGCCCCGTGC
FGX_OWB00159	CCTGCAGGCTGATCCGATTCCACCTGTGGAT
FGX_OWB00160	CCTGCAGGCTGCAGCACGAGCACGGCATGGC
FGX_OWB00161	CCTGCAGGCTGCAGCCTAAATGTGAGCACCC
FGX_OWB00162	CCTGCAGGGAAGAAGGTTGTGGTAGCAGAGG
FGX_OWB00163	CCTGCAGGGAAGAGATTCTGATGACCAATGT
FGX_OWB00164	CCTGCAGGGAAGTGCAGTGCACATGGGAACA
FGX_OWB00165	CCTGCAGGGAATAACCTCTTCCTTGCGAGCT
FGX_OWB00166	CCTGCAGGGACGACAACGGAAAAAAGGCTAC
FGX_OWB00167	CCTGCAGGGACGACCCCACAGCAAACCGAAG
FGX_OWB00168	CCTGCAGGGACGCTAGAGTTGTTTGATGGGC
FGX_OWB00169	CCTGCAGGGACGTCGGCGATGAGGACTCCGA
FGX_OWB00170	CCTGCAGGGACTAACAAATTAACTCTTCCAT
FGX_OWB00171	CCTGCAGGGAGATCACGCAACAGGCCCTTCA
FGX_OWB00172	CCTGCAGGGAGCCGCTGCTGGGCCGGCCCAG
FGX_OWB00173	CCTGCAGGGAGCTGAGAGAGACCAAACGAGA
FGX_OWB00174	CCTGCAGGGAGCTGGCCAAGCACAACATCTG
FGX_OWB00175	CCTGCAGGGAGGAGGGCAATGGACAGGCAGC
FGX_OWB00176	CCTGCAGGGAGGTCGCAGAACAGGCGGCTGC
FGX_OWB00177	CCTGCAGGGATAAAACTACTCGAATAGCCGT
FGX_OWB00178	CCTGCAGGGATACGACTACAGCTCCGGAGTC
FGX_OWB00179	CCTGCAGGGATATTACTAATGGGAAAATCTA
FGX_OWB00180	CCTGCAGGGATCCACAACCTCTTCTGCCTGG
FGX_OWB00181	CCTGCAGGGATCGCCCCACTACCGAGTCTCA
FGX_OWB00182	CCTGCAGGGATGACACAAAATTCCGCAGACT
FGX_OWB00183	CCTGCAGGGATGGTCAGCCCTTCATGTCGTT
FGX_OWB00184	CCTGCAGGGCAAAGACACCGTTCGAAATTGG
FGX_OWB00185	CCTGCAGGGCAACCTCCAGCGCCTTCATGGT
FGX_OWB00186	CCTGCAGGGCACCGTCGGGCGTTTTTCGCCT
FGX_OWB00187	CCTGCAGGGCAGTCCAGGGACTGGCACACCT
FGX_OWB00188	CCTGCAGGGCCCCGCACCCCCTTCACAAACC
FGX_OWB00189	CCTGCAGGGCCGTCATCCAGCTGCTGTGCAG
FGX_OWB00190	CCTGCAGGGCCGTTCTCCCTCCGTCGACGAA
FGX_OWB00191	CCTGCAGGGCCTGCACGCAGATTCACGTCTT
FGX_OWB00192	CCTGCAGGGCCTGGAGCATTTGTTTTTCTGA
FGX_OWB00193	CCTGCAGGGCCTTGTTCCCCGCCGCCGCCGG
FGX_OWB00194	CCTGCAGGGCGAGCACCGCGCCGCCATCGTC
FGX_OWB00195	CCTGCAGGGCGCAGCAGCAGCAGCTGCCATG
FGX_OWB00196	CCTGCAGGGCGCTGGCAGAGCACATGAGAGG
FGX_OWB00197	CCTGCAGGGCGGCATCCCACCTGCGCTCGGC
FGX_OWB00198	CCTGCAGGGCGGCGGTGTAGTTGTTAATGGC
FGX_OWB00199	CCTGCAGGGCGTACATAAGAGCGCAGGGCCA
FGX_OWB00200	CCTGCAGGGCTCCCTTCTTGGCCGCGTGGGT
FGX_OWB00201	CCTGCAGGGCTCGGTTTTTAAAAAAACTAAA
FGX_OWB00202	CCTGCAGGGCTGCAGTTTGAGAAAATCATCC
FGX_OWB00203	CCTGCAGGGCTGCTGCCGTGTTGTGCCTGCG
FGX_OWB00204	CCTGCAGGGCTGCTGCGTGTACAGATGTACG
FGX_OWB00205	CCTGCAGGGCTTGAATGCCTTACAAGACTGC
FGX_OWB00206	CCTGCAGGGCTTGGTCGAGAACGAGTATGTC
FGX_OWB00207	CCTGCAGGGCTTTGGCATGATTACTCTAGCA
FGX_OWB00208	CCTGCAGGGGAACCTGCTCTCCCTTCGGCAA
FGX_OWB00209	CCTGCAGGGGAATCCCGGCCTCTGCGGGTGG
FGX_OWB00210	CCTGCAGGGGAGTCTGGAATTCAGAACCGAG
FGX_OWB00211	CCTGCAGGGGCACCAGATTTGTTTGATGGGT
FGX_OWB00212	CCTGCAGGGGCGAGGTAGACAGCGTTGGAGG
FGX_OWB00213	CCTGCAGGGGCGCCGAGCTCTTTGATGGACC
FGX_OWB00214	CCTGCAGGGGCGTTAGAGCTGCTCGATGGGC
FGX_OWB00215	CCTGCAGGGGCTGAAGCACAGGTACCAAGAG
FGX_OWB00216	CCTGCAGGGGGGAGACAGGAAGCACTGTTAA
FGX_OWB00217	CCTGCAGGGGGGGCATAGGAACAGATTGGAA
FGX_OWB00218	CCTGCAGGGGTATGTGCTGAAGCAACATGAG
FGX_OWB00219	CCTGCAGGGGTGGCGAGAACCTCTGCGAATA
FGX_OWB00220	CCTGCAGGGTAAATAGTTTGATGCTGTGAAG
FGX_OWB00221	CCTGCAGGGTCAGGGCACGACACCGCCCACT
FGX_OWB00222	CCTGCAGGGTCTGTGGTGGCTGCAAGCATGA
FGX_OWB00223	CCTGCAGGGTCTTGCGGTGTGGTGGCGGCAA
FGX_OWB00224	CCTGCAGGGTGCGGCTCGGTTCGCTTGCAGC
FGX_OWB00225	CCTGCAGGGTGCTCGCTTCGTTTGAGCAGAC
FGX_OWB00226	CCTGCAGGGTGGTTCAGTTAGGAGAGAAAAA
FGX_OWB00227	CCTGCAGGGTGTGGGCTATAAACGTTCATGA
FGX_OWB00228	CCTGCAGGGTGTTATACTCGTGCTCAAGCGC
FGX_OWB00229	CCTGCAGGGTTGCACCAACAGTGCTAGCTAG
FGX_OWB00230	CCTGCAGGTAAAATAAATAAATCATAAGAAC
FGX_OWB00231	CCTGCAGGTAAATAGCCTTTGATTAACTGAT
FGX_OWB00232	CCTGCAGGTAACCAGAAGCTAAGATCACACC
FGX_OWB00233	CCTGCAGGTAACCTCGGTAGACTGCCCCGAA
FGX_OWB00234	CCTGCAGGTAAGATTATAACCGACCCTGGAT
FGX_OWB00235	CCTGCAGGTAAGTCGTCGACCAGGCCTGCTT
FGX_OWB00236	CCTGCAGGTAATCGAACAGCTCCCTCTTCTT
FGX_OWB00237	CCTGCAGGTACAATTATGAATAGAATTTTGT
FGX_OWB00238	CCTGCAGGTACACGACAGGCAGACTGGAACT
FGX_OWB00239	CCTGCAGGTACGCCGCAAAGACACAACGACC
FGX_OWB00240	CCTGCAGGTACGTGCCAACAACTGATTCAAG
FGX_OWB00241	CCTGCAGGTAGCCGCGTCCATTACAGTGACG
FGX_OWB00242	CCTGCAGGTATACATACACTTGTCAGCATCA
FGX_OWB00243	CCTGCAGGTATGAGCTACGTAGGCCCGCTGG
FGX_OWB00244	CCTGCAGGTCAAATGCAAGGATCACACCAAT
FGX_OWB00245	CCTGCAGGTCACAGGCTGCAGTCCGTAAAGT
FGX_OWB00246	CCTGCAGGTCACGCTCATGTTGTTGGCTAGC
FGX_OWB00247	CCTGCAGGTCAGAGGTGTCTGGGAAACTATC
FGX_OWB00248	CCTGCAGGTCAGCACATCTCATCTTGCAGGT
FGX_OWB00249	CCTGCAGGTCATCTGCCCGGTCGCGGGCGAG
FGX_OWB00250	CCTGCAGGTCCATTCCTCGACCAATTAGATG
FGX_OWB00251	CCTGCAGGTCCATTCTGTGTGTAAGCCGAAA
FGX_OWB00252	CCTGCAGGTCCCGCATGTCACCTTGCGGTCC
FGX_OWB00253	CCTGCAGGTCCGCCGCCGAGCGAGCCTCCCT
FGX_OWB00254	CCTGCAGGTCCGGTTCGTTGGGTGGAGTTAT
FGX_OWB00255	CCTGCAGGTCGAAAGGTAAAAGACAAGACGC
FGX_OWB00256	CCTGCAGGTCGACCAGTCACTCATTGTCCTC
FGX_OWB00257	CCTGCAGGTCGACGACGCATCATGGCAGATC
FGX_OWB00258	CCTGCAGGTCGCTGCCAAAACCAACCAGGGA
FGX_OWB00259	CCTGCAGGTCGGTGTCAGTCAGCCAAGGAGA
FGX_OWB00260	CCTGCAGGTCTGACCTGGCAGGCAGGGGATC
FGX_OWB00261	CCTGCAGGTCTGACTTCTACCACTCCGAAGG
FGX_OWB00262	CCTGCAGGTCTGTTGCAACATTCAATCTGAG
FGX_OWB00263	CCTGCAGGTCTTCCCTCAGTGATATACTACC
FGX_OWB00264	CCTGCAGGTGAAGCACACCAATGAGGACGGA
FGX_OWB00265	CCTGCAGGTGACGGTGGCCGGCCGGAGAATG
FGX_OWB00266	CCTGCAGGTGAGAAGGTTTGTGACGCTGCGA
FGX_OWB00267	CCTGCAGGTGAGGAGGCATTTCCGCCCGGAG
FGX_OWB00268	CCTGCAGGTGAGGCCGTCAGGGTGAGGCGAA
FGX_OWB00269	CCTGCAGGTGATCCTCTACCAGCAGCTGCAG
FGX_OWB00270	CCTGCAGGTGATTCTCTTTCACATGGTACTA
FGX_OWB00271	CCTGCAGGTGATTTGGCTTATCATCGGCACA
FGX_OWB00272	CCTGCAGGTGCAAAAATCTTCATAAGACCCC
FGX_OWB00273	CCTGCAGGTGCATGCGACTCCATGCAATTCC
FGX_OWB00274	CCTGCAGGTGCCATGGCCATGGCAATCTGAA
FGX_OWB00275	CCTGCAGGTGCCCTTTGAGGTTGTCGGACGG
FGX_OWB00276	CCTGCAGGTGCCGGTTAGCTGAAAACCGAAG
FGX_OWB00277	CCTGCAGGTGCTAGTCAACGACGACGACGAC
FGX_OWB00278	CCTGCAGGTGCTGTCTCTGGTGCTGGTGCAG
FGX_OWB00279	CCTGCAGGTGGAATGGTCCAGCTCGCGACAG
FGX_OWB00280	CCTGCAGGTGGAGAGGATAGTGTGATGAGGA
FGX_OWB00281	CCTGCAGGTGGATCTACGACGACGACGACGG
FGX_OWB00282	CCTGCAGGTGGCACAGTCGATGCACCGGTGA
FGX_OWB00283	CCTGCAGGTGGCGCTGCCCTCCACCTCCTCC
FGX_OWB00284	CCTGCAGGTGGCTTGCTGCTGCTAGTGCCCG
FGX_OWB00285	CCTGCAGGTGGTCATGGTGGAGGTCCTCACC
FGX_OWB00286	CCTGCAGGTGTACTAGCTAGTAACTTCATGT
FGX_OWB00287	CCTGCAGGTGTAGGTTCAGCGCACCTACACA
FGX_OWB00288	CCTGCAGGTGTCCTATGTCGGCAACGCCGAT
FGX_OWB00289	CCTGCAGGTGTGCAGACACACGGACCTGGTT
FGX_OWB00290	CCTGCAGGTTAAACAGACAAGAGACAGAAAT
FGX_OWB00291	CCTGCAGGTTAGGTGAACTGATCAGGCCGAT
FGX_OWB00292	CCTGCAGGTTATATGGGATCACTTCAAGATG
FGX_OWB00293	CCTGCAGGTTATGATGTTGAGAATATGGATA
FGX_OWB00294	CCTGCAGGTTATGCGCCTTCTCAAGTCAACA
FGX_OWB00295	CCTGCAGGTTCAGTTTCAGACATACTTTCTT
FGX_OWB00296	CCTGCAGGTTCCAAACTGAAGCTCCAACGGA
FGX_OWB00297	CCTGCAGGTTGACCCGCCCTCCGCTGCCGAG
FGX_OWB00298	CCTGCAGGTTGAGAGGCTTGGTGGCGAAGAG
FGX_OWB00299	CCTGCAGGTTGAGATCCCATGCACAAGATAG
FGX_OWB00300	CCTGCAGGTTGATCAGAGTCACGCATGCTCG
FGX_OWB00301	CCTGCAGGTTGCTAATTAAATAGATAAGGAT
FGX_OWB00302	CCTGCAGGTTGGAATCAGGGATTAATGGTAT
FGX_OWB00303	CCTGCAGGTTGGCGCCGCGCCGCGGGGTCAC
FGX_OWB00304	CCTGCAGGTTGTTTACCTTGCCAATGCTCAT
FGX_OWB00305	CCTGCAGGTTGTTTAGTTTGCCAAGGCTCAT
FGX_OWB00306	CCTGCAGGTTTATACACCCGGAAGCTGCATA
FGX_OWB00307	CCTGCAGGTTTCACGGTTGCAGCACGAAAGC
FGX_OWB00308	CCTGCAGGTTTGGGTCATGATTTTACGACGG
FGX_OWB00309	CCTGCAGGAAAAAAAAAGCAGGAGACAGATT
FGX_OWB00310	CCTGCAGGAAAAAAAATGAATATAAATTATA
FGX_OWB00311	CCTGCAGGAAAAAAAGGAGGAAATATATGAG
FGX_OWB00312	CCTGCAGGAAAATATGTGTGAGACAGAAACA
FGX_OWB00313	CCTGCAGGAAACAGGGCGAACATCGGTTACA
FGX_OWB00314	CCTGCAGGAAACAGTTGTGTGTCCCTGGTAT
FGX_OWB00315	CCTGCAGGAAAGCATAGACATGTTCATTTAA
FGX_OWB00316	CCTGCAGGAAAGGAGGAAAGTGAAGGGGGTT
FGX_OWB00317	CCTGCAGGAACACGGTGGCCCACATGGTGAT
FGX_OWB00318	CCTGCAGGAACCAATCAATGGAATAAGTTTC
FGX_OWB00319	CCTGCAGGAACCCAAGGCATCAAGATTTTTT
FGX_OWB00320	CCTGCAGGAACCGATTCCTATCTTTCCCAGC
FGX_OWB00321	CCTGCAGGAACCTCTGGGTGCAGCATGTCTG
FGX_OWB00322	CCTGCAGGAAGAGCACGCAGGCCGAGGAAAA
FGX_OWB00323	CCTGCAGGAAGATGGGGACAGACAGCGGCCG
FGX_OWB00324	CCTGCAGGAAGTTTCCTCGACAGCTTCATCA
FGX_OWB00325	CCTGCAGGAATGGGAGGAGGTATGCCCGCAG
FGX_OWB00326	CCTGCAGGAATTGGAAGTTCATCTTCTTTAC
FGX_OWB00327	CCTGCAGGAATTTGAATCAAGCAATTTGGAG
FGX_OWB00328	CCTGCAGGAATTTGAGAAAAAATAGAAGTTT
FGX_OWB00329	CCTGCAGGACAGCAAAGCAAAGCAATGTCAG
FGX_OWB00330	CCTGCAGGACAGGAGAGGGGTCCGCACGCGG
FGX_OWB00331	CCTGCAGGACCACCTGCCGGAGCAGCAGATC
FGX_OWB00332	CCTGCAGGACCCACCCTCTATGACACATTTT
FGX_OWB00333	CCTGCAGGACCCACGCATCGCAGCGGCCGCC
FGX_OWB00334	CCTGCAGGACCTCGTGGTCGCGGCAGGCGGC
FGX_OWB00335	CCTGCAGGACGAAACACTCATACCTGTATGC
FGX_OWB00336	CCTGCAGGACGAGATCGCAGCTGCACACAGC
FGX_OWB00337	CCTGCAGGACGAGCACGGTGAGCGCGGCGTG
FGX_OWB00338	CCTGCAGGACGCGGAGGGGTCGCGAGGTCAT
FGX_OWB00339	CCTGCAGGACGGCGCCGGCCACTACATCTGG
FGX_OWB00340	CCTGCAGGACTGCGCCGTGTTGCCCGACGGC
FGX_OWB00341	CCTGCAGGACTTCCCGGCGACGGCGACGGCG
FGX_OWB00342	CCTGCAGGAGAAGCTGGAGCGCCTGCCCGAG
FGX_OWB00343	CCTGCAGGAGACGCGGACGGCACGGCGCGGG
FGX_OWB00344	CCTGCAGGAGATTCCTCTCATGAAGAGCACC
FGX_OWB00345	CCTGCAGGAGATTTTTTTTAATTAGTTTTTG
FGX_OWB00346	CCTGCAGGAGCAGACTGCGGGCTGTGCGGTG
FGX_OWB00347	CCTGCAGGAGCATTGACACAAAACGTTTACC
FGX_OWB00348	CCTGCAGGAGCATTGCTCGTTAGCACACCTC
FGX_OWB00349	CCTGCAGGAGCCGGAGCCTCCAGCGAAAATG
FGX_OWB00350	CCTGCAGGAGCGGGAGAGCTCGGCGTACACG
FGX_OWB00351	CCTGCAGGAGCTCCGCCAGACGCTCGACGGA
FGX_OWB00352	CCTGCAGGAGGAGGCAGGCCAGCAGCAAGGT
FGX_OWB00353	CCTGCAGGAGGCACACATAACGTGGATGTAG
FGX_OWB00354	CCTGCAGGAGGGTGACATCGGAACGCTGGAC
FGX_OWB00355	CCTGCAGGAGTTGCAGGAACGTTCAACGGCG
FGX_OWB00356	CCTGCAGGATAAGAAAATGATCTTTTCAGTA
FGX_OWB00357	CCTGCAGGATACTTGTAGGAAAATTACTGGT
FGX_OWB00358	CCTGCAGGATCATCATTTGTAGCTTAGGTGG
FGX_OWB00359	CCTGCAGGATGAGTACAAGAATGTTCCGGGC
FGX_OWB00360	CCTGCAGGATGGAGGAGACGCGCGGTCGGCA
FGX_OWB00361	CCTGCAGGATGGTTTCGCGACAATCATGCAG
FGX_OWB00362	CCTGCAGGATTGAATTGCTGCCCACAAGGTC
FGX_OWB00363	CCTGCAGGATTGCTGCCGCGCAGACGGGCTC
FGX_OWB00364	CCTGCAGGATTTAAAAAAAATAGATAGAAAG
FGX_OWB00365	CCTGCAGGATTTTTGCGTGTGTCAAGGGATG
FGX_OWB00366	CCTGCAGGCAACAACTAGCGGGACGAACTAT
FGX_OWB00367	CCTGCAGGCAAGACAATGTTTCCCCAAAGAA
FGX_OWB00368	CCTGCAGGCAAGCTCTCCTCCCTCCCCCCTT
FGX_OWB00369	CCTGCAGGCAATCAATCTGGTACATGGGGTT
FGX_OWB00370	CCTGCAGGCAATTTTTCCTGCAAATCTTTTG
FGX_OWB00371	CCTGCAGGCACGCGGCATGGCAGGGGTTCAA
FGX_OWB00372	CCTGCAGGCACGTTAGCTCGGCTCTGCCCAT
FGX_OWB00373	CCTGCAGGCACTGGCGGCGACATGGAGCGGA
FGX_OWB00374	CCTGCAGGCACTGGCGGCGACATGGAGCGGG
FGX_OWB00375	CCTGCAGGCAGAGCCGGCCTCGCTCCAATTC
FGX_OWB00376	CCTGCAGGCAGAGGAGGACTCGGGGGGAGTA
FGX_OWB00377	CCTGCAGGCAGCAGCAGGTAATGAGTGCTCG
FGX_OWB00378	CCTGCAGGCAGCCATAGGAAATCCACCGTCG
FGX_OWB00379	CCTGCAGGCAGCGATGTCCGAGCCTAGGTAC
FGX_OWB00380	CCTGCAGGCAGGCAAGCAACCAAGCATGCAT
FGX_OWB00381	CCTGCAGGCAGGCAGGCAGGCAAGAAACGCT
FGX_OWB00382	CCTGCAGGCAGGCCACTGCTGCACCAACGAA
FGX_OWB00383	CCTGCAGGCAGGGTGATGGTGGTGCAGAAGA
FGX_OWB00384	CCTGCAGGCAGTGAACGGAGATGCTTAAAAC
FGX_OWB00385	CCTGCAGGCAGTTCATGTACTCGTCGCCGCC
FGX_OWB00386	CCTGCAGGCATACCGCCTCCCATTCCTGCGG
FGX_OWB00387	CCTGCAGGCCACCCACGCCGTCCTGTGCAAG
FGX_OWB00388	CCTGCAGGCCAGACTTGGAGATATGTTTGAA
FGX_OWB00389	CCTGCAGGCCAGGCATGACACAGGCCGGGCC
FGX_OWB00390	CCTGCAGGCCAGGCTCACTCCGATATTAGTG
FGX_OWB00391	CCTGCAGGCCATGGACGCGGTGTGCGACCGG
FGX_OWB00392	CCTGCAGGCCCATCTGTAAACGGCTGCGTGG
FGX_OWB00393	CCTGCAGGCCCCAGAGGTCATCATTTGTTTG
FGX_OWB00394	CCTGCAGGCCGCAGGCTTATAAAACGCCGCC
FGX_OWB00395	CCTGCAGGCCGTAATAGCGCGACGTTCATTC
FGX_OWB00396	CCTGCAGGCCGTAGACGCAGTCCACGATGCG
FGX_OWB00397	CCTGCAGGCCGTGAGGCAGGAGGCGGGTCGT
FGX_OWB00398	CCTGCAGGCCGTGCGCGAACCGGCACCGGCC
FGX_OWB00399	CCTGCAGGCCGTGTACTACATCAGATGATAA
FGX_OWB00400	CCTGCAGGCCGTTGCGATCGCCCCCCATGTG
FGX_OWB00401	CCTGCAGGCCGTTTAATCGGTTTACAAAGCA
FGX_OWB00402	CCTGCAGGCCTACCGCCGCCGCCGCCGCCGC
FGX_OWB00403	CCTGCAGGCCTCAACTGCAAGAAACGGTGGG
FGX_OWB00404	CCTGCAGGCGACAGAGAGCGGAACGGGATCA
FGX_OWB00405	CCTGCAGGCGACCCCTTCCCACTTGCAGCAA
FGX_OWB00406	CCTGCAGGCGAGGTCACCACCGATGAGGTGC
FGX_OWB00407	CCTGCAGGCGATATCCAAAGCGTATGATTAC
FGX_OWB00408	CCTGCAGGCGATGTGCCGTGCGCAAGGTCTG
FGX_OWB00409	CCTGCAGGCGCAGCACGGATAAAATCATACG
FGX_OWB00410	CCTGCAGGCGCCGGATCATTGACATGCGCCG
FGX_OWB00411	CCTGCAGGCGCCGGTTAGCAATTTTTTCCTT
FGX_OWB00412	CCTGCAGGCGCTCACTACCCATTCACCTGGG
FGX_OWB00413	CCTGCAGGCGGCCCTCGCATAGGAGTTGCTC
FGX_OWB00414	CCTGCAGGCGGTGAACGTGGCCATGACTCGC
FGX_OWB00415	CCTGCAGGCGTATAGGCTCCCCGCACTGCCA
FGX_OWB00416	CCTGCAGGCGTCTTCGTGTTTTTTCCCCTTG
FGX_OWB00417	CCTGCAGGCGTGGTGGCAACGGCAACCCCTC
FGX_OWB00418	CCTGCAGGCTCTGGAGCCCAAACTCCTCAAG
FGX_OWB00419	CCTGCAGGCTCTTGACAGATGCTGCATTATG
FGX_OWB00420	CCTGCAGGCTGAAAATTGCACAAATTTTAGT
FGX_OWB00421	CCTGCAGGCTGACACCTGATCGAGCCCGCGG
FGX_OWB00422	CCTGCAGGCTGACAGGCCTGTCAGCCTACCC
FGX_OWB00423	CCTGCAGGCTGCAGCCGCGCGCGTCCCGTCT
FGX_OWB00424	CCTGCAGGCTGCAGCTGCAGCTGCTAATGGG
FGX_OWB00425	CCTGCAGGCTGGCGGCCACCGCCACCGCGCT
FGX_OWB00426	CCTGCAGGCTGGGCCCAGCCGCCACCAGTTT
FGX_OWB00427	CCTGCAGGCTGGGGGATCTTTTCATGTTTCA
FGX_OWB00428	CCTGCAGGCTTACAAAAAGAGGAATGGAAAC
FGX_OWB00429	CCTGCAGGCTTCCTGGCGCACGGCTGGAAAT
FGX_OWB00430	CCTGCAGGCTTCGAGCCGACATTATGGGGTA
FGX_OWB00431	CCTGCAGGCTTGTGGCCACCTGCACGCGCCC
FGX_OWB00432	CCTGCAGGGAAAATCATGGCTTGCGGCAGCC
FGX_OWB00433	CCTGCAGGGAAAATCATGGCTTGCGGCAGGC
FGX_OWB00434	CCTGCAGGGAAGAACAGATTATGCCAATTGC
FGX_OWB00435	CCTGCAGGGACAAGGAAGGAAGGAAGGAAGG
FGX_OWB00436	CCTGCAGGGACCGCTCACCAGGCTGCTCGGC
FGX_OWB00437	CCTGCAGGGACGCGCGCTTTAGGGACTTTCG
FGX_OWB00438	CCTGCAGGGACGGAGCAAGCATACAAACATA
FGX_OWB00439	CCTGCAGGGAGAAAACTAGGAACATGTGCGC
FGX_OWB00440	CCTGCAGGGAGGCGTCTTCACTCGTCGTTCA
FGX_OWB00441	CCTGCAGGGAGTTGCTGAAGGTGTTTGAAAC
FGX_OWB00442	CCTGCAGGGATACTTCAACTAATCCATCATA
FGX_OWB00443	CCTGCAGGGATCGGATAAAAATTTGCCATCT
FGX_OWB00444	CCTGCAGGGATGCTGTCATGTCACACTGCTG
FGX_OWB00445	CCTGCAGGGATGTACACGTTCGACCCGCCGC
FGX_OWB00446	CCTGCAGGGCACACACACTATTCCATCGCGT
FGX_OWB00447	CCTGCAGGGCATCTGGTCTTCAACAGTAAAG
FGX_OWB00448	CCTGCAGGGCCCACAAGTCATATGGAGGAGC
FGX_OWB00449	CCTGCAGGGCCCGGGCCTGCTTGCCTCAACC
FGX_OWB00450	CCTGCAGGGCGAACCATGGGGGGATGGCCGC
FGX_OWB00451	CCTGCAGGGCGAAGGAGAGTATTTTTATTTA
FGX_OWB00452	CCTGCAGGGCGATAGTGCGCTCGCGGACGGC
FGX_OWB00453	CCTGCAGGGCGCAGGCAGAGCACACAAGAGC
FGX_OWB00454	CCTGCAGGGCGCCGGATCGTTAACTGGTGCC
FGX_OWB00455	CCTGCAGGGCGCGAGCAGAGCACATGAGAGG
FGX_OWB00456	CCTGCAGGGCGCTCCCCGCCGCCGCCGTCGT
FGX_OWB00457	CCTGCAGGGCGGAGACGGCCGAGCTCGGGAA
FGX_OWB00458	CCTGCAGGGCTACTGCAGCCTCCCCGTGGAC
FGX_OWB00459	CCTGCAGGGCTCAGAAGTCAGGAGTAAAAAT
FGX_OWB00460	CCTGCAGGGCTCTGCGAGAGCTCCGCAGAAA
FGX_OWB00461	CCTGCAGGGCTGCACAACCTTACGAGCCTCA
FGX_OWB00462	CCTGCAGGGCTGCGAACGGCGATCGATGGAG
FGX_OWB00463	CCTGCAGGGCTGCGTAACCTTACCACCCTCA
FGX_OWB00464	CCTGCAGGGGACGCTGCGATGGTCAAAATGT
FGX_OWB00465	CCTGCAGGGGAGCAACTGCCGTAATTTTTAC
FGX_OWB00466	CCTGCAGGGGCAATAAATTTCACCTTATGAA
FGX_OWB00467	CCTGCAGGGGCACGTTTAGTAATTGGGGCGT
FGX_OWB00468	CCTGCAGGGGGCCAAGAAATTCGCCCTCAAG
FGX_OWB00469	CCTGCAGGGGGGGTGCATCAGAGGTTTTAAT
FGX_OWB00470	CCTGCAGGGGTACCGAGGTCTTTGATGGGCC
FGX_OWB00471	CCTGCAGGGGTACCTCTAACACTAGCTAGCG
FGX_OWB00472	CCTGCAGGGGTCCGTTATAGTGCATTTTTTG
FGX_OWB00473	CCTGCAGGGTAGTGCTAACCCACAAATACTC
FGX_OWB00474	CCTGCAGGGTGATCGGATTAATTGCTGATTA
FGX_OWB00475	CCTGCAGGGTGGTGTTGTCTATTGAAATTAT
FGX_OWB00476	CCTGCAGGGTGTGGCCCCCACCCCTACCCCC
FGX_OWB00477	CCTGCAGGGTTCAATTTTGTTTAGGAGATTA
FGX_OWB00478	CCTGCAGGTAAATAACATGCAACGGGTAAGT
FGX_OWB00479	CCTGCAGGTAATGCAACAAACCTCGAGTTTT
FGX_OWB00480	CCTGCAGGTACAACCACACCGCCGCGGCCGC
FGX_OWB00481	CCTGCAGGTACCATCACGTTAGCATCTCATG
FGX_OWB00482	CCTGCAGGTACCCACACCACACCACACCACC
FGX_OWB00483	CCTGCAGGTACCTCCGTCTCAGGCCGTCATA
FGX_OWB00484	CCTGCAGGTACGAGGAAAGCTGGAATTCACT
FGX_OWB00485	CCTGCAGGTACGCTCCGTCAACTCCGGAATT
FGX_OWB00486	CCTGCAGGTACGTAGCAGGGGAAGTACATGC
FGX_OWB00487	CCTGCAGGTAGCACAAAAGTAAACGAAAAAC
FGX_OWB00488	CCTGCAGGTAGCTCCATGTAAGCTAAACCTA
FGX_OWB00489	CCTGCAGGTAGTGAGTGACAGTATCGTTTTC
FGX_OWB00490	CCTGCAGGTATCTCTGAGAAAATCCTTCTAT
FGX_OWB00491	CCTGCAGGTATTACAAGTCGACACTACTGAG
FGX_OWB00492	CCTGCAGGTCAAATGGTGCTTCAAAGTCAGG
FGX_OWB00493	CCTGCAGGTCAAGGGCCACGCCAGAGCCCGC
FGX_OWB00494	CCTGCAGGTCACCTACCACGCCTACCACCGA
FGX_OWB00495	CCTGCAGGTCACTGTCAGAGACACGAGGAGC
FGX_OWB00496	CCTGCAGGTCAGCAGGCCATGTCGATGGCTT
FGX_OWB00497	CCTGCAGGTCATCGTCTATACAGTCCCTCAT
FGX_OWB00498	CCTGCAGGTCCGTCCGCCCGCCACCCCCTCT
FGX_OWB00499	CCTGCAGGTCCTGCTGCCTGTTGCATATGTT
FGX_OWB00500	CCTGCAGGTCGCTGGAGGCTGGAGGCCGGAG
FGX_OWB00501	CCTGCAGGTCGGCCAGGCACACGGACTCGGC
FGX_OWB00502	CCTGCAGGTCTTCCGATACTCCAACTCGGGC
FGX_OWB00503	CCTGCAGGTGAGCGCCTCCTCCTCTCCACGC
FGX_OWB00504	CCTGCAGGTGAGCTGCCGTAGGTCGGATCCA
FGX_OWB00505	CCTGCAGGTGAGCTGGGCAGCTCGTGCAGAA
FGX_OWB00506	CCTGCAGGTGCATTCCCTCCTCCTCTCTCGC
FGX_OWB00507	CCTGCAGGTGCCATGTCTAAATTCTAATGAA
FGX_OWB00508	CCTGCAGGTGGCAGTGGGCATCGAAGAGCCG
FGX_OWB00509	CCTGCAGGTGGCTCGGCTTGCAAAGGCTTAG
FGX_OWB00510	CCTGCAGGTGGGATGACGCTCCTTCTCTGCC
FGX_OWB00511	CCTGCAGGTGGTTCGGCTTGCAAAGGGCATA
FGX_OWB00512	CCTGCAGGTGTCAGTTATGTACCACTGCGCT
FGX_OWB00513	CCTGCAGGTGTCGCGGTTGCAGCATGGAAGA
FGX_OWB00514	CCTGCAGGTGTTAGTGGACTATTGAGTTGAC
FGX_OWB00515	CCTGCAGGTGTTGCGACATTTAAATGTGTTC
FGX_OWB00516	CCTGCAGGTTACAGATAACTCACGCCATTCC
FGX_OWB00517	CCTGCAGGTTAGAACAGTCCAATTCCATGTT
FGX_OWB00518	CCTGCAGGTTATAGATTGTTTGTTTGCTGGC
FGX_OWB00519	CCTGCAGGTTCACAAACTTATTCTGCAATCA
FGX_OWB00520	CCTGCAGGTTCATTTTTAATTTTTTTTGACT
FGX_OWB00521	CCTGCAGGTTCTCTCTCTCTCAAAAAAAAAA
FGX_OWB00522	CCTGCAGGTTCTGTTTACTACAAATAATTTA
FGX_OWB00523	CCTGCAGGTTCTTCCCCGAGGCTCCCGCGCG
FGX_OWB00524	CCTGCAGGTTGCAGCCTCTCGACCTCGCCGG
FGX_OWB00525	CCTGCAGGTTGCATATGACTTCATATCGCGA
FGX_OWB00526	CCTGCAGGTTGGGCTGCACCGGCTGGAGCTT
FGX_OWB00527	CCTGCAGGTTGTGGTAGTCACCGACGTTGGT
FGX_OWB00528	CCTGCAGGTTTACTCAAAAAAGAATAATTTA
FGX_OWB00529	CCTGCAGGTTTAGGCACTAAAGACCAAGTAA
FGX_OWB00530	CCTGCAGGTTTTGGAGGTGTCGTCGACTACG
