# Supplementary material for: Construction and application for QTL analysis of a Restriction Site Associated DNA (RAD) linkage map in barley
Source: BMC Genomics. 2011 Jan 4;12:4. doi: 10.1186/1471-2164-12-4 (PMC3023751; doi:10.1186/1471-2164-12-4)
Supplement: Additional file 4 — Table S4: Oregon Wolf Barley RAD EST/Genome Alignments. Bowtie alignments of OWB RAD markers to three sequence databases are provided: The Hordeum gene index (HvGI v10.2) from the Dana-Farber Cancer Institute, the MSU Rice Genome Annotation Project Release 6.0 (January 30, 2009) and the 8× Brachypodium Genome Assembly from brachypodium.org. The table columns detail, from left to right: the OWB marker name, sequence alignment orientation, the name (either EST/contig/chromosome identifier) and position (in bp) of the sequence alignment within the reference assembly, the sequence of the RAD marker and any variations observed between query (RAD marker) and reference. Variations are reported as: position in read, reference allele and query allele. [file 1471-2164-12-4-S4.XLS]

## Sheet: Sheet1
OWB_Loci	+/- Orientation	Hordeum_EST_ID	Align_Position	Sequence		Variation
FGX_OWB00008	-	TC177135	543	GCGCTGGCGTTCATCACGTGGTTCCTGCAGG	IIIIIIIIIIIIIIIIIIIIIIIIIIIIIII	0
FGX_OWB00009	-	TC186243	121	GCGGGCCAGGCAGGCGGCTGGTTCCTGCAGG	IIIIIIIIIIIIIIIIIIIIIIIIIIIIIII	0
FGX_OWB00015	-	CK122899	103	GCGGCGACCAGGACCTGGAGCTTCCTGCAGG	IIIIIIIIIIIIIIIIIIIIIIIIIIIIIII	0
FGX_OWB00016	+	BG345086	360	CCTGCAGGAAGCTTAATTTTAATCCCGCGTC	IIIIIIIIIIIIIIIIIIIIIIIIIIIIIII	0	6:A>G,21:G>A
FGX_OWB00023	-	CX627992	106	AATACTGACTATTTCTGTCCATTCCTGCAGG	IIIIIIIIIIIIIIIIIIIIIIIIIIIIIII	0	9:C>T,14:A>G,30:G>A
FGX_OWB00026	+	TC178882	278	CCTGCAGGACAACCCCGAGGGTGTCATCCAG	IIIIIIIIIIIIIIIIIIIIIIIIIIIIIII	0	18:T>G
FGX_OWB00039	+	AL450743	284	CCTGCAGGACGTCCTCAACGGCATCCATGGC	IIIIIIIIIIIIIIIIIIIIIIIIIIIIIII	0
FGX_OWB00047	+	TC153988	4108	CCTGCAGGAGCAAGAACAAGGTGGCAATCAA	IIIIIIIIIIIIIIIIIIIIIIIIIIIIIII	0
FGX_OWB00055	-	BM373836	111	ACGCCCATGGTGGCCAGGAGGCTCCTGCAGG	IIIIIIIIIIIIIIIIIIIIIIIIIIIIIII	0	18:A>G
FGX_OWB00056	-	TC184382	641	GCCGAGGAGGAGATGGTGGCGCTCCTGCAGG	IIIIIIIIIIIIIIIIIIIIIIIIIIIIIII	0
FGX_OWB00058	-	CA015312	129	ATGCACGAGCTGCTTTTCGAGCTCCTGCAGG	IIIIIIIIIIIIIIIIIIIIIIIIIIIIIII	0	7:G>C,17:C>T,29:C>T
FGX_OWB00071	-	TC169657	744	TTGATCTTGGCGAGTTCTCTACTCCTGCAGG	IIIIIIIIIIIIIIIIIIIIIIIIIIIIIII	0
FGX_OWB00074	+	TC165661	609	CCTGCAGGAGTGCGGGCTAAGTGCTTGTGAT	IIIIIIIIIIIIIIIIIIIIIIIIIIIIIII	0	6:C>G,19:G>A
FGX_OWB00076	+	FD520941	423	CCTGCAGGATAGACACATTCCAATGCATGCC	IIIIIIIIIIIIIIIIIIIIIIIIIIIIIII	0
FGX_OWB00085	+	TC187959	334	CCTGCAGGATGGATGGCAAATGTACATTTGT	IIIIIIIIIIIIIIIIIIIIIIIIIIIIIII	0	8:C>A
FGX_OWB00087	+	CX627142	305	CCTGCAGGCAAAGGGCCACCATGCATGCCAT	IIIIIIIIIIIIIIIIIIIIIIIIIIIIIII	0	10:C>A
FGX_OWB00100	-	TC181478	364	GGCAGCGGCATCTGCGCCTTCTGCCTGCAGG	IIIIIIIIIIIIIIIIIIIIIIIIIIIIIII	0
FGX_OWB00106	-	TC173366	486	GCTGTTGTGACCGTCCATGGCTGCCTGCAGG	IIIIIIIIIIIIIIIIIIIIIIIIIIIIIII	0
FGX_OWB00114	-	TC160897	103	GTGATGGCAAAATTTATGACTGGCCTGCAGG	IIIIIIIIIIIIIIIIIIIIIIIIIIIIIII	0
FGX_OWB00117	+	CK122899	126	CCTGCAGGCCCTCGGCAACATCGCCTTCGCC	IIIIIIIIIIIIIIIIIIIIIIIIIIIIIII	0
FGX_OWB00122	-	TC168175	44	GTCTGGCTGTGCCGCGCCGGCGGCCTGCAGG	IIIIIIIIIIIIIIIIIIIIIIIIIIIIIII	0
FGX_OWB00126	-	TC172500	547	CTGCACGTAGACGACACCCCCGGCCTGCAGG	IIIIIIIIIIIIIIIIIIIIIIIIIIIIIII	0	22:G>A
FGX_OWB00129	+	TC154050	4954	CCTGCAGGCCTGTACAGACTTCGCTCCCTCC	IIIIIIIIIIIIIIIIIIIIIIIIIIIIIII	0
FGX_OWB00130	+	TC193146	713	CCTGCAGGCGAACAGGAGCAGATCTCCGTGG	IIIIIIIIIIIIIIIIIIIIIIIIIIIIIII	0	10:G>A
FGX_OWB00138	+	TC157058	59	CCTGCAGGCGCCGCACTTAACCGGCTTCTCG	IIIIIIIIIIIIIIIIIIIIIIIIIIIIIII	0	18:C>A
FGX_OWB00151	-	TC190988	56	AGCGGGCCGCGAGCGGGAGGACGCCTGCAGG	IIIIIIIIIIIIIIIIIIIIIIIIIIIIIII	0	25:C>G
FGX_OWB00157	+	TC185805	545	CCTGCAGGCTCCATCCCAGGCTCAGGCTGCA	IIIIIIIIIIIIIIIIIIIIIIIIIIIIIII	0
FGX_OWB00169	-	TC159451	100	TCGGAGTCCTCATCGCCGACGTCCCTGCAGG	IIIIIIIIIIIIIIIIIIIIIIIIIIIIIII	1
FGX_OWB00176	-	TC170120	134	GCAGCCGCCTGTTCTGCGACCTCCCTGCAGG	IIIIIIIIIIIIIIIIIIIIIIIIIIIIIII	0
FGX_OWB00180	+	TC165810	327	CCTGCAGGGATCCACAACCTCTTCTGCCTGG	IIIIIIIIIIIIIIIIIIIIIIIIIIIIIII	0
FGX_OWB00185	-	TC169482	823	ACCATGAAGGCGCTGGAGGTTGCCCTGCAGG	IIIIIIIIIIIIIIIIIIIIIIIIIIIIIII	0	22:A>G
FGX_OWB00187	-	TC164010	139	AGGTGTGCCAGTCCCTGGACTGCCCTGCAGG	IIIIIIIIIIIIIIIIIIIIIIIIIIIIIII	0
FGX_OWB00193	-	CA023818	104	CCGGCGGCGGCGGGGAACAAGGCCCTGCAGG	IIIIIIIIIIIIIIIIIIIIIIIIIIIIIII	0
FGX_OWB00198	-	NP321733	391	GCCATTAACAACTACACCGCCGCCCTGCAGG	IIIIIIIIIIIIIIIIIIIIIIIIIIIIIII	0
FGX_OWB00210	+	AV836502	138	CCTGCAGGGGAGTCTGGAATTCAGAACCGAG	IIIIIIIIIIIIIIIIIIIIIIIIIIIIIII	0
FGX_OWB00217	+	TC169751	193	CCTGCAGGGGGGGCATAGGAACAGATTGGAA	IIIIIIIIIIIIIIIIIIIIIIIIIIIIIII	0
FGX_OWB00230	-	TC194185	303	GTTCTTATGATTTATTTATTTTACCTGCAGG	IIIIIIIIIIIIIIIIIIIIIIIIIIIIIII	0	16:C>T
FGX_OWB00231	+	TC185722	388	CCTGCAGGTAAATAGCCTTTGATTAACTGAT	IIIIIIIIIIIIIIIIIIIIIIIIIIIIIII	0
FGX_OWB00253	+	TC187043	79	CCTGCAGGTCCGCCGCCGAGCGAGCCTCCCT	IIIIIIIIIIIIIIIIIIIIIIIIIIIIIII	0
FGX_OWB00262	-	TC162106	160	CTCAGATTGAATGTTGCAACAGACCTGCAGG	IIIIIIIIIIIIIIIIIIIIIIIIIIIIIII	0
FGX_OWB00264	+	TC177818	815	CCTGCAGGTGAAGCACACCAATGAGGACGGA	IIIIIIIIIIIIIIIIIIIIIIIIIIIIIII	0	30:G>A
FGX_OWB00277	+	TC167512	213	CCTGCAGGTGCTAGTCAACGACGACGACGAC	IIIIIIIIIIIIIIIIIIIIIIIIIIIIIII	0
FGX_OWB00285	+	TC182997	262	CCTGCAGGTGGTCATGGTGGAGGTCCTCACC	IIIIIIIIIIIIIIIIIIIIIIIIIIIIIII	0	24:G>C
FGX_OWB00298	-	BU977861	105	CTCTTCGCCACCAAGCCTCTCAACCTGCAGG	IIIIIIIIIIIIIIIIIIIIIIIIIIIIIII	0	13:C>T
FGX_OWB00299	-	TC153988	4085	CTATCTTGTGCATGGGATCTCAACCTGCAGG	IIIIIIIIIIIIIIIIIIIIIIIIIIIIIII	0
FGX_OWB00304	-	BQ463397	84	ATGAGCATTGGCAAGGTAAACAACCTGCAGG	IIIIIIIIIIIIIIIIIIIIIIIIIIIIIII	0	15:C>G,24:C>A
FGX_OWB00305	-	BQ463397	84	ATGAGCCTTGGCAAACTAAACAACCTGCAGG	IIIIIIIIIIIIIIIIIIIIIIIIIIIIIII	0	16:G>A
FGX_OWB00317	-	TC161218	1037	ATCACCATGTGGGCCACCGTGTTCCTGCAGG	IIIIIIIIIIIIIIIIIIIIIIIIIIIIIII	0	10:C>G
FGX_OWB00333	+	TC186686	88	CCTGCAGGACCCACGCATCGCAGCGGCCGCC	IIIIIIIIIIIIIIIIIIIIIIIIIIIIIII	0
FGX_OWB00334	+	TC177000	179	CCTGCAGGACCTCGTGGTCGCGGCAGGCGGC	IIIIIIIIIIIIIIIIIIIIIIIIIIIIIII	0	24:T>A
FGX_OWB00339	+	CA031831	62	CCTGCAGGACGGCGCCGGCCACTACATCTGG	IIIIIIIIIIIIIIIIIIIIIIIIIIIIIII	0	20:G>A
FGX_OWB00340	-	BF257897	89	GCCGTCGGGCAACACGGCGCAGTCCTGCAGG	IIIIIIIIIIIIIIIIIIIIIIIIIIIIIII	1
FGX_OWB00342	+	TC188097	362	CCTGCAGGAGAAGCTGGAGCGCCTGCCCGAG	IIIIIIIIIIIIIIIIIIIIIIIIIIIIIII	0	19:T>C
FGX_OWB00346	-	TC193382	732	CACCGCACAGCCCGCAGTCTGCTCCTGCAGG	IIIIIIIIIIIIIIIIIIIIIIIIIIIIIII	0
FGX_OWB00355	-	BQ766671	401	CGCCGTTGAACGTTCCTGCAACTCCTGCAGG	IIIIIIIIIIIIIIIIIIIIIIIIIIIIIII	0	1:A>G
FGX_OWB00367	-	BI947024	330	TTCTTTGGGGAAACATTGTCTTGCCTGCAGG	IIIIIIIIIIIIIIIIIIIIIIIIIIIIIII	0	0:C>G,28:T>C
FGX_OWB00371	+	TC186709	397	CCTGCAGGCACGCGGCATGGCAGGGGTTCAA	IIIIIIIIIIIIIIIIIIIIIIIIIIIIIII	0	25:T>G
FGX_OWB00387	-	TC177818	792	CTTGCACAGGACGGCGTGGGTGGCCTGCAGG	IIIIIIIIIIIIIIIIIIIIIIIIIIIIIII	0
FGX_OWB00395	-	TC173840	273	GAATGAACGTCGCGCTATTACGGCCTGCAGG	IIIIIIIIIIIIIIIIIIIIIIIIIIIIIII	0	15:G>T,29:G>A
FGX_OWB00396	-	TC194175	167	CGCATCGTGGACTGCGTCTACGGCCTGCAGG	IIIIIIIIIIIIIIIIIIIIIIIIIIIIIII	0	22:C>G
FGX_OWB00402	+	TC180571	227	CCTGCAGGCCTACCGCCGCCGCCGCCGCCGC	IIIIIIIIIIIIIIIIIIIIIIIIIIIIIII	0	30:G>C
FGX_OWB00405	-	BQ661153	254	TTGCTGCAAGTGGGAAGGGGTCGCCTGCAGG	IIIIIIIIIIIIIIIIIIIIIIIIIIIIIII	0	0:T>G,11:A>G
FGX_OWB00409	-	BG345086	337	CGTATGATTTTATCCGTGCTGCGCCTGCAGG	IIIIIIIIIIIIIIIIIIIIIIIIIIIIIII	0	1:A>G
FGX_OWB00417	+	BM099941	326	CCTGCAGGCGTGGTGGCAACGGCAACCCCTC	IIIIIIIIIIIIIIIIIIIIIIIIIIIIIII	0	17:G>A,19:A>C,20:A>G
FGX_OWB00427	-	TC172742	338	TGAAACATGAAAAGATCCCCCAGCCTGCAGG	IIIIIIIIIIIIIIIIIIIIIIIIIIIIIII	0
FGX_OWB00436	+	TC166396	386	CCTGCAGGGACCGCTCACCAGGCTGCTCGGC	IIIIIIIIIIIIIIIIIIIIIIIIIIIIIII	1	9:C>A
FGX_OWB00441	+	TC162672	326	CCTGCAGGGAGTTGCTGAAGGTGTTTGAAAC	IIIIIIIIIIIIIIIIIIIIIIIIIIIIIII	0	14:T>C,22:C>G,23:C>T
FGX_OWB00447	-	TC188324	834	CTTTACTGTTGAAGACCAGATGCCCTGCAGG	IIIIIIIIIIIIIIIIIIIIIIIIIIIIIII	0
FGX_OWB00463	-	TC162672	303	TGAGGGTGGTAAGGTTACGCAGCCCTGCAGG	IIIIIIIIIIIIIIIIIIIIIIIIIIIIIII	0	24:C>T
FGX_OWB00468	+	TC173151	524	CCTGCAGGGGGCCAAGAAATTCGCCCTCAAG	IIIIIIIIIIIIIIIIIIIIIIIIIIIIIII	0	27:T>C
FGX_OWB00500	-	TC159884	11	CTCCGGCCTCCAGCCTCCAGCGACCTGCAGG	IIIIIIIIIIIIIIIIIIIIIIIIIIIIIII	0	29:A>T,30:A>C
FGX_OWB00502	+	TC179825	41	CCTGCAGGTCTTCCGATACTCCAACTCGGGC	IIIIIIIIIIIIIIIIIIIIIIIIIIIIIII	0
FGX_OWB00508	-	TC186686	65	CGGCTCTTCGATGCCCACTGCCACCTGCAGG	IIIIIIIIIIIIIIIIIIIIIIIIIIIIIII	0
FGX_OWB00526	-	TC171189	718	AAGCTCCAGCCGGTGCAGCCCAACCTGCAGG	IIIIIIIIIIIIIIIIIIIIIIIIIIIIIII	0
FGX_OWB00527	-	TC178559	993	ACCAACGTCGGTGACTACCACAACCTGCAGG	IIIIIIIIIIIIIIIIIIIIIIIIIIIIIII	0
OWB_Loci	+/- Orientation	O.sativa_Chromosome_Contig	Align_Position	Sequence		Variation
FGX_OWB00013	-	chr10_13110_osa1	2073692	GTCATTGGCAAGCCTCTGCTCTTCCTGCAGG	IIIIIIIIIIIIIIIIIIIIIIIIIIIIIII	0	16:A>T,27:C>A
FGX_OWB00056	-	chr05_13105_osa1	29248492	GCCGAGGAGGAGATGGTGGCGCTCCTGCAGG	IIIIIIIIIIIIIIIIIIIIIIIIIIIIIII	0	7:G>C,28:G>C
FGX_OWB00063	-	chr05_13105_osa1	22845679	GTGGTGGGGTGGCTCGGGCTCCTCCTGCAGG	IIIIIIIIIIIIIIIIIIIIIIIIIIIIIII	0	0:A>G,4:C>G,12:T>C
FGX_OWB00071	+	chr03_13103_osa1	11904881	CCTGCAGGAGTAGAGAACTCGCCAAGATCAA	IIIIIIIIIIIIIIIIIIIIIIIIIIIIIII	0	8:T>A,23:G>A
FGX_OWB00074	-	chr06_13106_osa1	6479214	ATCACAAGCACTTAGCCCGCACTCCTGCAGG	IIIIIIIIIIIIIIIIIIIIIIIIIIIIIII	0	5:C>T,19:C>T
FGX_OWB00082	+	chr05_13105_osa1	25742823	CCTGCAGGATGAACTGCAGCTCCTCGCGGCG	IIIIIIIIIIIIIIIIIIIIIIIIIIIIIII	0	7:C>G,8:G>A,16:G>C
FGX_OWB00100	+	chr04_13104_osa1	19949838	CCTGCAGGCAGAAGGCGCAGATGCCGCTGCC	IIIIIIIIIIIIIIIIIIIIIIIIIIIIIII	0	19:T>G,27:C>T
FGX_OWB00117	+	chr05_13105_osa1	20717612	CCTGCAGGCCCTCGGCAACATCGCCTTCGCC	IIIIIIIIIIIIIIIIIIIIIIIIIIIIIII	0	9:G>C,10:T>C,16:G>A
FGX_OWB00141	+	chr05_13105_osa1	19116067	CCTGCAGGCGCGGAACGCGTTCGTGGAGGCG	IIIIIIIIIIIIIIIIIIIIIIIIIIIIIII	0	1:G>C,23:C>T,26:C>A
FGX_OWB00180	+	chr01_13101_osa1	38753548	CCTGCAGGGATCCACAACCTCTTCTGCCTGG	IIIIIIIIIIIIIIIIIIIIIIIIIIIIIII	0	4:T>C,18:A>C,29:T>G
FGX_OWB00185	-	chr03_13103_osa1	33646415	ACCATGAAGGCGCTGGAGGTTGCCCTGCAGG	IIIIIIIIIIIIIIIIIIIIIIIIIIIIIII	1	10:C>T,28:G>C,29:A>C
FGX_OWB00215	+	chr02_13102_osa1	19855308	CCTGCAGGGGCTGAAGCACAGGTACCAAGAG	IIIIIIIIIIIIIIIIIIIIIIIIIIIIIII	0	0:T>C,18:G>C,25:G>C
FGX_OWB00317	-	chr06_13106_osa1	583366	ATCACCATGTGGGCCACCGTGTTCCTGCAGG	IIIIIIIIIIIIIIIIIIIIIIIIIIIIIII	0	4:C>G,10:C>G
FGX_OWB00337	+	chr04_13104_osa1	18248554	CCTGCAGGACGAGCACGGTGAGCGCGGCGTG	IIIIIIIIIIIIIIIIIIIIIIIIIIIIIII	0	14:T>A,15:T>C,30:A>G
FGX_OWB00339	-	chr07_13107_osa1	27755468	CCAGATGTAGTGGCCGGCGCCGTCCTGCAGG	IIIIIIIIIIIIIIIIIIIIIIIIIIIIIII	0	0:C>G,3:G>C,20:C>T
FGX_OWB00342	-	chr01_13101_osa1	35916764	CTCGGGCAGGCGCTCCAGCTTCTCCTGCAGG	IIIIIIIIIIIIIIIIIIIIIIIIIIIIIII	0	12:T>C,18:T>C,27:A>G
FGX_OWB00367	+	chr03_13103_osa1	36269467	CCTGCAGGCAAGACAATGTTTCCCCAAAGAA	IIIIIIIIIIIIIIIIIIIIIIIIIIIIIII	0	4:T>C,22:T>C,28:A>G
FGX_OWB00387	+	chr06_13106_osa1	8039994	CCTGCAGGCCACCCACGCCGTCCTGTGCAAG	IIIIIIIIIIIIIIIIIIIIIIIIIIIIIII	0	13:G>C,25:C>T,28:G>A
FGX_OWB00391	-	chr10_13110_osa1	17603306	CCGGTCGCACACCGCGTCCATGGCCTGCAGG	IIIIIIIIIIIIIIIIIIIIIIIIIIIIIII	0	1:C>G,2:G>A,27:A>G
FGX_OWB00398	-	chr03_13103_osa1	10614322	GGCCGGTGCCGGTTCGCGCACGGCCTGCAGG	IIIIIIIIIIIIIIIIIIIIIIIIIIIIIII	0	25:C>G,28:G>C,29:C>G
FGX_OWB00403	-	chr04_13104_osa1	179079	CCCACCGTTTCTTGCAGTTGAGGCCTGCAGG	IIIIIIIIIIIIIIIIIIIIIIIIIIIIIII	0	14:T>G,15:T>A
FGX_OWB00436	+	chr07_13107_osa1	28531374	CCTGCAGGGACCGCTCACCAGGCTGCTCGGC	IIIIIIIIIIIIIIIIIIIIIIIIIIIIIII	0	9:C>A
FGX_OWB00443	+	chr04_13104_osa1	30222668	CCTGCAGGGATCGGATAAAAATTTGCCATCT	IIIIIIIIIIIIIIIIIIIIIIIIIIIIIII	0	1:T>C,14:C>A,24:A>G
FGX_OWB00457	-	chr06_13106_osa1	3055423	TTCCCGAGCTCGGCCGTCTCCGCCCTGCAGG	IIIIIIIIIIIIIIIIIIIIIIIIIIIIIII	0	12:G>T,19:C>G,26:A>C
FGX_OWB00468	-	chr03_13103_osa1	16294878	CTTGAGGGCGAATTTCTTGGCCCCCTGCAGG	IIIIIIIIIIIIIIIIIIIIIIIIIIIIIII	0	18:C>T,27:C>G
FGX_OWB00508	+	chr04_13104_osa1	28934375	CCTGCAGGTGGCAGTGGGCATCGAAGAGCCG	IIIIIIIIIIIIIIIIIIIIIIIIIIIIIII	0	16:C>G,19:G>A
FGX_OWB00526	-	chr04_13104_osa1	30959369	AAGCTCCAGCCGGTGCAGCCCAACCTGCAGG	IIIIIIIIIIIIIIIIIIIIIIIIIIIIIII	0	18:C>G,24:A>C,25:T>C
OWB_Loci	+/- Orientation	B.distachyion_Chromosome	Align_Position	Sequence		Variation
FGX_OWB00006	-	Bd4	44919595	CAGTGGGATCCCAGACAGATGTTCCTGCAGG	IIIIIIIIIIIIIIIIIIIIIIIIIIIIIII	0	4:A>G,16:G>A,29:C>A
FGX_OWB00022	-	Bd5	20748954	AAGCTATGCTGCCGTTTTATATTCCTGCAGG	IIIIIIIIIIIIIIIIIIIIIIIIIIIIIII	0	1:A>G,18:T>C,22:G>C
FGX_OWB00053	+	Bd1	7490600	CCTGCAGGAGCATCGTCAGGCTGTCGCAGAT	IIIIIIIIIIIIIIIIIIIIIIIIIIIIIII	0	11:C>A,14:A>G
FGX_OWB00056	+	Bd2	43603610	CCTGCAGGAGCGCCACCATCTCCTCCTCGGC	IIIIIIIIIIIIIIIIIIIIIIIIIIIIIII	0	7:C>G
FGX_OWB00071	-	Bd3	58451079	TTGATCTTGGCGAGTTCTCTACTCCTGCAGG	IIIIIIIIIIIIIIIIIIIIIIIIIIIIIII	0	8:A>T
FGX_OWB00074	-	Bd3	431850	ATCACAAGCACTTAGCCCGCACTCCTGCAGG	IIIIIIIIIIIIIIIIIIIIIIIIIIIIIII	0	19:C>T,27:G>A
FGX_OWB00077	+	Bd3	2414417	CCTGCAGGATAGCGGGCACCGAGGTCCCCAT	IIIIIIIIIIIIIIIIIIIIIIIIIIIIIII	0	2:C>T
FGX_OWB00081	-	Bd2	57952070	TCGCAAAATCTGGATTAGACGATCCTGCAGG	IIIIIIIIIIIIIIIIIIIIIIIIIIIIIII	0	23:G>A,24:G>A,25:C>A
FGX_OWB00100	+	Bd5	12069831	CCTGCAGGCAGAAGGCGCAGATGCCGCTGCC	IIIIIIIIIIIIIIIIIIIIIIIIIIIIIII	0	25:A>G,28:C>G
FGX_OWB00171	+	Bd3	58264790	CCTGCAGGGAGATCACGCAACAGGCCCTTCA	IIIIIIIIIIIIIIIIIIIIIIIIIIIIIII	0	5:T>A,9:G>A,26:G>C
FGX_OWB00177	+	Bd5	7411491	CCTGCAGGGATAAAACTACTCGAATAGCCGT	IIIIIIIIIIIIIIIIIIIIIIIIIIIIIII	0	9:T>A,14:T>A,18:T>C
FGX_OWB00180	+	Bd2	55606856	CCTGCAGGGATCCACAACCTCTTCTGCCTGG	IIIIIIIIIIIIIIIIIIIIIIIIIIIIIII	0	4:T>C,23:T>C
FGX_OWB00185	+	Bd1	3195662	CCTGCAGGGCAACCTCCAGCGCCTTCATGGT	IIIIIIIIIIIIIIIIIIIIIIIIIIIIIII	0	1:T>C,10:G>A,30:C>T
FGX_OWB00202	+	Bd3	488530	CCTGCAGGGCTGCAGTTTGAGAAAATCATCC	IIIIIIIIIIIIIIIIIIIIIIIIIIIIIII	0	12:G>C
FGX_OWB00222	+	Bd1	65725743	CCTGCAGGGTCTGTGGTGGCTGCAAGCATGA	IIIIIIIIIIIIIIIIIIIIIIIIIIIIIII	0	19:T>C
FGX_OWB00244	+	Bd1	988533	CCTGCAGGTCAAATGCAAGGATCACACCAAT	IIIIIIIIIIIIIIIIIIIIIIIIIIIIIII	0	7:T>G
FGX_OWB00249	+	Bd2	30233177	CCTGCAGGTCATCTGCCCGGTCGCGGGCGAG	IIIIIIIIIIIIIIIIIIIIIIIIIIIIIII	0	10:C>A,13:G>T,16:G>C
FGX_OWB00261	+	Bd1	23128120	CCTGCAGGTCTGACTTCTACCACTCCGAAGG	IIIIIIIIIIIIIIIIIIIIIIIIIIIIIII	0	0:A>C,1:T>C
FGX_OWB00267	+	Bd2	49699623	CCTGCAGGTGAGGAGGCATTTCCGCCCGGAG	IIIIIIIIIIIIIIIIIIIIIIIIIIIIIII	0	15:A>G,24:T>C,27:A>G
FGX_OWB00285	-	Bd3	27666159	GGTGAGGACCTCCACCATGACCACCTGCAGG	IIIIIIIIIIIIIIIIIIIIIIIIIIIIIII	0	24:C>G
FGX_OWB00316	+	Bd2	11228306	CCTGCAGGAAAGGAGGAAAGTGAAGGGGGTT	IIIIIIIIIIIIIIIIIIIIIIIIIIIIIII	0	14:T>G,15:C>G,28:A>G
FGX_OWB00333	-	Bd5	22106178	GGCGGCCGCTGCGATGCGTGGGTCCTGCAGG	IIIIIIIIIIIIIIIIIIIIIIIIIIIIIII	0	12:G>T,21:C>T
FGX_OWB00339	+	Bd1	15235302	CCTGCAGGACGGCGCCGGCCACTACATCTGG	IIIIIIIIIIIIIIIIIIIIIIIIIIIIIII	0	18:G>C,20:G>A,21:T>C
FGX_OWB00342	-	Bd2	20625701	CTCGGGCAGGCGCTCCAGCTTCTCCTGCAGG	IIIIIIIIIIIIIIIIIIIIIIIIIIIIIII	0	19:T>G
FGX_OWB00367	-	Bd1	567542	TTCTTTGGGGAAACATTGTCTTGCCTGCAGG	IIIIIIIIIIIIIIIIIIIIIIIIIIIIIII	0	4:T>G,12:G>T,22:T>G
FGX_OWB00387	-	Bd1	42285322	CTTGCACAGGACGGCGTGGGTGGCCTGCAGG	IIIIIIIIIIIIIIIIIIIIIIIIIIIIIII	0	13:C>G,19:T>C,25:G>A
FGX_OWB00396	+	Bd1	49834621	CCTGCAGGCCGTAGACGCAGTCCACGATGCG	IIIIIIIIIIIIIIIIIIIIIIIIIIIIIII	0	13:C>G,22:G>C
FGX_OWB00398	+	Bd1	63964683	CCTGCAGGCCGTGCGCGAACCGGCACCGGCC	IIIIIIIIIIIIIIIIIIIIIIIIIIIIIII	0
FGX_OWB00403	+	Bd5	2518463	CCTGCAGGCCTCAACTGCAAGAAACGGTGGG	IIIIIIIIIIIIIIIIIIIIIIIIIIIIIII	0	8:T>C,24:T>C
FGX_OWB00406	-	Bd1	70506749	GCACCTCATCGGTGGTGACCTCGCCTGCAGG	IIIIIIIIIIIIIIIIIIIIIIIIIIIIIII	0	15:G>T,18:C>T
FGX_OWB00436	+	Bd1	62083825	CCTGCAGGGACCGCTCACCAGGCTGCTCGGC	IIIIIIIIIIIIIIIIIIIIIIIIIIIIIII	0	9:C>A,16:G>A,28:A>G
FGX_OWB00461	+	Bd4	9198312	CCTGCAGGGCTGCACAACCTTACGAGCCTCA	IIIIIIIIIIIIIIIIIIIIIIIIIIIIIII	0	17:G>C,23:T>G,25:A>G
FGX_OWB00466	+	Bd1	74185060	CCTGCAGGGGCAATAAATTTCACCTTATGAA	IIIIIIIIIIIIIIIIIIIIIIIIIIIIIII	0	7:C>G,8:A>G,20:G>C
FGX_OWB00468	+	Bd1	50689175	CCTGCAGGGGGCCAAGAAATTCGCCCTCAAG	IIIIIIIIIIIIIIIIIIIIIIIIIIIIIII	0	18:G>A,27:G>C
FGX_OWB00508	+	Bd5	22106201	CCTGCAGGTGGCAGTGGGCATCGAAGAGCCG	IIIIIIIIIIIIIIIIIIIIIIIIIIIIIII	0	19:G>A,28:A>C
FGX_OWB00523	+	Bd1	41979992	CCTGCAGGTTCTTCCCCGAGGCTCCCGCGCG	IIIIIIIIIIIIIIIIIIIIIIIIIIIIIII	0	22:G>T,24:G>C,26:A>G
FGX_OWB00526	-	Bd5	24249129	AAGCTCCAGCCGGTGCAGCCCAACCTGCAGG	IIIIIIIIIIIIIIIIIIIIIIIIIIIIIII	0	4:T>G,18:C>G,19:T>G
FGX_OWB00527	+	Bd2	48326572	CCTGCAGGTTGTGGTAGTCACCGACGTTGGT	IIIIIIIIIIIIIIIIIIIIIIIIIIIIIII	0	19:G>A
