# Supplementary material for: Construction and application for QTL analysis of a Restriction Site Associated DNA (RAD) linkage map in barley
Source: BMC Genomics. 2011 Jan 4;12:4. doi: 10.1186/1471-2164-12-4 (PMC3023751; doi:10.1186/1471-2164-12-4)
Supplement: Additional file 5 — Table S5: Syntenic Oregon Wolf Barley/Brachypodium RAD Marker Sequences. Bowtie alignments of OWB RAD markers to the 8× Brachypodium Genome Assembly from brachypodium.org are shown. OWB RAD markers have been ordered by linkage group and map position. The corresponding alignment positions for each marker on the Bd21 assembly are shown in columns at right, with chromosome, alignment position, sequence and observed sequence variation between Brachypodium and OWB RAD markers. [file 1471-2164-12-4-S5.XLS]

## Sheet: Sheet1
Hordeum				Brachypodium
Chr	Start / End (cM)	Locus		Chr	Start / End (bp)	Sequence	Barley to Brachypodium Sequence Variation
1H	52.668	FGX_OWB00249		Bd2	30233177	CCTGCAGGTCATCTGCCCGGTCGCGGGCGAG	10:C>A,13:G>T,16:G>C
1H	104.218	FGX_OWB00285		Bd3	27666159	GGTGAGGACCTCCACCATGACCACCTGCAGG	24:C>G
2H	14.896	FGX_OWB00403		Bd5	2518463	CCTGCAGGCCTCAACTGCAAGAAACGGTGGG	8:T>C,24:T>C
2H	51.313	FGX_OWB00436		Bd1	62083825	CCTGCAGGGACCGCTCACCAGGCTGCTCGGC	9:C>A,16:G>A,28:A>G
2H	104.82	FGX_OWB00508		Bd5	22106201	CCTGCAGGTGGCAGTGGGCATCGAAGAGCCG	19:G>A,28:A>C
2H	113.557	FGX_OWB00022		Bd5	20748954	AAGCTATGCTGCCGTTTTATATTCCTGCAGG	1:A>G,18:T>C,22:G>C
2H	117.292	FGX_OWB00526		Bd5	24249129	AAGCTCCAGCCGGTGCAGCCCAACCTGCAGG	4:T>G,18:C>G,19:T>G
3H	19.943	FGX_OWB00261		Bd1	23128120	CCTGCAGGTCTGACTTCTACCACTCCGAAGG	0:A>C,1:T>C
3H	73.537	FGX_OWB00527		Bd2	48326572	CCTGCAGGTTGTGGTAGTCACCGACGTTGGT	19:G>A
3H	78.571	FGX_OWB00267		Bd2	49699623	CCTGCAGGTGAGGAGGCATTTCCGCCCGGAG	15:A>G,24:T>C,27:A>G
3H	145.051	FGX_OWB00180		Bd2	55606856	CCTGCAGGGATCCACAACCTCTTCTGCCTGG	4:T>C,23:T>C
3H	180.127	FGX_OWB00081		Bd2	57952070	TCGCAAAATCTGGATTAGACGATCCTGCAGG	23:G>A,24:G>A,25:C>A
3H	206.292	FGX_OWB00468		Bd1	50689175	CCTGCAGGGGGCCAAGAAATTCGCCCTCAAG	18:G>A,27:G>C
4H	37.959	FGX_OWB00053		Bd1	7490600	CCTGCAGGAGCATCGTCAGGCTGTCGCAGAT	11:C>A,14:A>G
4H	52.995	FGX_OWB00398		Bd1	63964683	CCTGCAGGCCGTGCGCGAACCGGCACCGGCC
4H	56.692	FGX_OWB00222		Bd1	65725743	CCTGCAGGGTCTGTGGTGGCTGCAAGCATGA	19:T>C
4H	85.407	FGX_OWB00406		Bd1	70506749	GCACCTCATCGGTGGTGACCTCGCCTGCAGG	15:G>T,18:C>T
5H	59.933	FGX_OWB00006		Bd4	44919595	CAGTGGGATCCCAGACAGATGTTCCTGCAGG	4:A>G,16:G>A,29:C>A
5H	191.339	FGX_OWB00185		Bd1	3195662	CCTGCAGGGCAACCTCCAGCGCCTTCATGGT	1:T>C,10:G>A,30:C>T
5H	231.515	FGX_OWB00244		Bd1	988533	CCTGCAGGTCAAATGCAAGGATCACACCAAT	7:T>G
6H	60.018	FGX_OWB00077		Bd3	2414417	CCTGCAGGATAGCGGGCACCGAGGTCCCCAT	2:C>T
6H	91.353	FGX_OWB00171		Bd3	58264790	CCTGCAGGGAGATCACGCAACAGGCCCTTCA	5:T>A,9:G>A,26:G>C
6H	92.587	FGX_OWB00071		Bd3	58451079	TTGATCTTGGCGAGTTCTCTACTCCTGCAGG	8:A>T
7H	7.377	FGX_OWB00523		Bd1	41979992	CCTGCAGGTTCTTCCCCGAGGCTCCCGCGCG	22:G>T,24:G>C,26:A>G
